# Supplementary material for: RNF41 interacts with the VPS52 subunit of the GARP and EARP complexes
Source: PLoS One. 2017 May 22;12(5):e0178132. doi: 10.1371/journal.pone.0178132 (PMC5439944; doi:10.1371/journal.pone.0178132)
Supplement: S1 Table — Table representing all single RNF41 mutants resulting from the screen. Column 1 and 2 show the positions and mutations in RNF41. Column 3, 4 and 5 represent the relative MAPPIT signals of the preys tested against the RNF41 mutants, with EFH1A, a JAK2 binder, as a positive control. The relative MAPPIT signal was calculated as the median of the normalized MAPPIT value, which is the result of the fold induction of each mutant divided by the median of the fold induction of the six WT controls on that plate. (XLSX) [file pone.0178132.s001.xlsx]

## Sheet: Sheet1
	position AA	mutation	ASB6	VPS52	EFH1A
	61	T61K	0.369534	0.976506	1.76387
	61	T61M	0.811389	0.920557	0.575207
	69	P69S	0.266742	1.0171	1.24527
	70	R70L	0.29474	0.913322	1.52408
	77	S77P	0.233178	0.849269	1.50581
	77	S77L	0.390104	0.832018	1.25147
	83	C83Y	0.441923	0.871371	0.976285
	84	D84N	0.536833	0.585675	0.811517
	84	D84H	0.205696	0.769465	0.80168
	87	V87M	0.610831	0.789836	1.30962
	88	F88L	0.705238	0.821653	0.950252
	89	G89C	0.592639	0.704361	0.985985
	95	R95W	0.71101	0.575618	0.978091
	98	N98Y	0.702163	0.806933	0.947985
	98	N98K	0.537831	0.814843	0.697697
	99	L99P	0.395466	0.808775	1.60897
	99	L99H	0.599362	0.873578	1.10681
	104	S104R	0.93736	0.69964	0.912546
	106	C106Y	0.0303103	1.12479	1.89875
	108	H108L	0.403915	0.611366	1.58701
	109	N109D	0.396824	0.658193	1.6101
	112	R112W	0.60085	0.803219	0.577903
	112	R112Q	0.437235	0.777906	1.03486
	116	C116R	0.659476	0.272974	0.843681
	118	Q118L	0.135412	1.03383	2.08993
	119	G119C	0.443109	0.223739	0.987689
	120	C120R	0.255771	0.30471	3.83535
	121	G121V	0.891258	0.457233	1.14481
	123	E123K	0.424967	0.571297	1.20345
	124	M124I	0.513949	0.195886	1.24007
	125	P125H	0.596389	0.787417	1.35387
	125	P125S	0.403538	0.726992	1.77422
	126	K126R	0.57687	0.924527	1.05454
	128	E128G	0.895764	1.13375	0.841111
	128	E128G	0.459192	0.605824	0.817265
	131	N131I	0.315234	0.927529	0.67592
	131	N131Y	0.74638	1.0612	1.19638
	132	H132Y	0.363828	0.436073	1.86942
	132	H132D	0.587192	0.44932	0.644064
	132	H132Y	0.261704	0.460468	2.55686
	133	N133S	0.77775	0.798118	0.996175
	133	N133I	0.717416	0.665759	1.0605
	135	I135N	0.586151	0.254732	1.26975
	137	H137R	0.642316	0.0737958	0.966911
	137	H137L	0.13247	0.0381617	1.25084
	138	L138M	0.530226	0.813875	0.925168
	138	L138Q	1.1216	0.0137276	1.25983
	145	Q145H	0.634606	1.00989	1.12322
	145	Q145P	0.696139	0.00791799	1.65568
	148	R148C	0.747323	0.0249683	0.565716
	153	E153V	0.369303	0.874012	1.24214
	154	K154N	0.399956	1.08301	1.27194
	158	E158D	0.605406	0.833861	1.42901
	159	H159Y	0.668783	0.182542	1.08854
	159	H159L	0.292995	1.03563	1.3676
	160	K160I	0.298295	0.313889	1.42107
	162	Q162H	0.91148	0.444721	1.15373
	162	Q162H	0.105686	0.429492	1.5335
	163	L163Q	0.900166	0.0172903	0.730684
	163	L163P	0.782271	0.0123849	2.27892
	166	Q166L	0.600972	1.08384	1.00261
	170	I170T	0.69004	0.0422675	1.59039
	170	I170N	1.08607	0.00838063	1.5694
	173	L173I	0.732221	0.587401	0.668968
	177	M177I	0.580051	0.447761	0.870878
	181	R181L	0.411474	1.04207	1.42487
	189	N189Y	0.38894	0.709505	0.906331
	190	L190P	0.753363	0.645095	1.19609
	191	E191V	0.500567	0.667695	1.21311
	194	I194N	0.454969	0.795848	0.925223
	196	Y196H	0.599148	0.510058	1.10398
	196	Y196H	0.799113	0.667555	1.60464
	197	N197D	0.407692	0.720485	1.07987
	202	W202C	0.203992	0.617629	0.824542
	202	W202R	0.0347511	0.226162	1.44722
	202	W202G	0.303388	0.657904	1.223
	203	V203M	0.289122	0.812322	1.55712
	209	A209V	0.841802	0.996453	0.565528
	210	R210T	0.631233	0.910895	0.734495
	212	T212S	0.676976	0.849623	1.20198
	212	T212I	0.416667	1.05103	1.75016
	213	R213C	1.27537	1.00302	1.62772
	214	W214C	0.0693886	0.253477	1.86723
	214	W214R	0.0246667	0.255866	2.04788
	215	G215E	1.05631	0.773742	1.01055
	215	G215E	0.734196	0.890532	1.56391
	217	M217V	1.00201	0.83585	0.876301
	217	M217V	0.705046	1.03042	1.17865
	217	M217T	0.0239022	0.206847	2.84427
	219	S219L	0.0250253	0.332098	2.71252
	220	T220A	0.0758318	0.954224	0.694736
	220	T220A	0.0826256	0.817945	1.29959
	224	V224M	0.498057	0.862219	1.78377
	225	L225H	0.269533	0.718491	4.38122
	226	Q226K	0.473162	0.819919	0.842793
	227	A227T	0.333298	0.679711	2.99979
	230	K230E	0.634741	0.883386	1.03931
	230	K230E	0.320205	0.960712	2.19295
	233	L233D	0.0338651	0.238647	1.70001
	235	E235G	0.44818	0.824122	1.71725
	236	S236N	0.0779511	0.411338	0.77694
	237	G237D	0.499021	0.67222	1.55563
	238	C238S	0.106411	0.562008	1.63989
	238	C238S	0.0214337	0.358146	1.0388
	239	P239H	0.0558421	0.455408	2.63663
	241	S241Y	0.282364	0.628471	2.43538
	242	I242V	0.573618	1.05869	1.46453
	242	I242N	0.0175232	0.392603	1.33901
	243	V243A	0.17352	0.669022	2.34625
	244	N244I	0.555904	0.777488	1.83675
	246	L246P	0.0203614	0.135306	2.22176
	247	I247N	0.0496249	0.695563	3.44136
	247	247N	0.342942	0.72627	1.49723
	251	H251Q	0.242301	0.625865	0.953786
	255	W255C	0.0160425	0.218247	1.52968
	256	P256A	0.0442443	0.473277	3.10482
	258	G258D	0.143792	0.623163	1.67787
	260	A260V	0.0883241	0.817716	2.57269
	261	T261A	0.603166	0.884595	1.09522
	262	L262Q	0.035612	0.768548	1.9028
	262	L262P	0.0621726	0.742484	2.66097
	263	E263K	0.388959	1.0035	1.88776
	265	R265I	0.0215352	0.185559	2.02042
	265	R265I	0.0247179	0.307439	1.77282
	266	Q266H	0.0186985	0.0036522	1.52684
	268	N268I	0.0479824	0.440682	3.38603
	268	N268Y	0.579049	0.884271	0.975216
	268	N268S	1.89774	1.52313	1.6795
	270	R270H	0.458708	0.754749	0.798697
	271	Y271D	0.120396	0.778755	1.66866
	276	V276E	0.663156	0.936061	1.38425
	276	V276A	0.322478	0.684593	1.17607
	276	V276M	0.0631523	0.476738	1.06596
	276	V276A	0.540792	0.944317	1.17665
	277	A227D	0.793018	0.946891	1.09701
	278	Y278H	0.0492689	0.289993	1.79122
	281	P281T	0.516254	0.772216	3.49617
	284	Q284Y	0.451391	0.658814	2.83839
	285	A285V	1.38189	0.668642	1.64653
	285	A285T	0.0451417	0.280054	4.68301
	286	V286G	0.0339709	0.403173	1.79444
	287	V287A	0.470489	0.87597	1.9794
	289	M289I	0.391012	0.861665	1.90447
	289	M289V	0.0340117	0.255599	1.92116
	289	M289V	0.239196	0.804205	1.90156
	294	N294K	0.0144836	0.192054	2.15083
	295	H295Y	0.271354	0.628407	2.74143
	295	H295Y	0.155941	0.619391	2.16052
	296	M296R	0.0583502	0.313948	2.26913
	298	D298G	0.445326	0.820029	1.37311
	298	D298G	0.254024	1.05405	3.55074
	300	M300K	0.410558	0.761475	2.33587
	300	M300L	1.26435	0.967614	0.773334
	307	V307F	0.0264942	0.206887	1.84448
	308	M308V	0.613215	0.811538	0.741767
	310	F310Y	0.223941	0.798818	2.50517
	310	F310L	0.0148598	0.237383	1.56291
	310	F310I	0.0176103	0.28476	1.63836
	312	H312Q	0.519446	0.712244	1.51638
	312	H312R	0.898715	0.905653	1.08823
	313	G313D	0.102744	0.528445	1.28689
