# Supplementary material for: RNF41 interacts with the VPS52 subunit of the GARP and EARP complexes
Source: PLoS One. 2017 May 22;12(5):e0178132. doi: 10.1371/journal.pone.0178132 (PMC5439944; doi:10.1371/journal.pone.0178132)
Supplement: S2 Table — Table representing only the specific single mutants for interaction with VPS52 or ASB6. (XLSX) [file pone.0178132.s002.xlsx]

## Sheet: Sheet1
	position AA	mutation	ASB6	VPS52	EFH1A
	106	C106Y	0.0303103	1.12479	1.89875
	118	Q118L	0.135412	1.03383	2.08993
	137	H137R	0.642316	0.0737958	0.966911
	138	L138Q	1.1216	0.0137276	1.25983
	145	Q145P	0.696139	0.00791799	1.65568
	148	R148C	0.747323	0.0249683	0.565716
	159	H159Y	0.668783	0.182542	1.08854
	163	L163Q	0.900166	0.0172903	0.730684
	163	L163P	0.782271	0.0123849	2.27892
	170	I170T	0.69004	0.0422675	1.59039
	170	I170N	1.08607	0.00838063	1.5694
	202	W202C	0.203992	0.617629	0.824542
	203	V203M	0.289122	0.812322	1.55712
	220	T220A	0.0758318	0.954224	0.694736
	220	T220A	0.0826256	0.817945	1.29959
	247	I247N	0.0496249	0.695563	3.44136
	258	G258D	0.143792	0.623163	1.67787
	260	A260V	0.0883241	0.817716	2.57269
	262	L262Q	0.035612	0.768548	1.9028
	262	L262P	0.0621726	0.742484	2.66097
	276	V276M	0.0631523	0.476738	1.06596
	289	M289V	0.239196	0.804205	1.90156
	298	D298G	0.254024	1.05405	3.55074
	310	F310Y	0.223941	0.798818	2.50517
	313	G313D	0.102744	0.528445	1.28689
